# Supplementary material for: Puumala Virus Variants Circulating in Forests of Ardennes, France: Ten Years of Genetic Evolution
Source: Pathogens. 2021 Sep 9;10(9):1164. doi: 10.3390/pathogens10091164 (PMC8472060; doi:10.3390/pathogens10091164)
Supplement: Supplementary file 1 [file pathogens-10-01164-s001.zip]

Archive with 3 entries (2 files):
- Supplementary Materials/
- Supplementary Materials/Supplementary -S1.pdf
- Supplementary Materials/Supplementary -S2.pdf
